# Supplementary material for: bvnGPS: a generalizable diagnostic model for acute bacterial and viral infection using integrative host transcriptomics and pretrained neural networks
Source: Bioinformatics. 2023 Mar 1;39(3):btad109. doi: 10.1093/bioinformatics/btad109 (PMC9997702; doi:10.1093/bioinformatics/btad109)
Supplement: btad109_Supplementary_Data [file btad109_supplementary_data.zip]

Archive with 2 entries (2 files):
- Supplementary.docx
- Supplementary Tables.xlsx
