# Supplementary material for: bvnGPS: a generalizable diagnostic model for acute bacterial and viral infection using integrative host transcriptomics and pretrained neural networks
Source: Bioinformatics. 2023 Mar 1;39(3):btad109. doi: 10.1093/bioinformatics/btad109 (PMC9997702; doi:10.1093/bioinformatics/btad109)
Supplement: btad109_Supplementary_Data [file btad109_supplementary_data.zip › Supplementary Tables.xlsx]

## Sheet: Table 1
	Gene 1	Gene 2
Bacteria	COX7B	POLR2H
	PPP3CC	UQCRB
	CAMK2G	SORT1
	ACTN1	IL10
	PTPN11	STAT4
	PPP3CC	TCF7L2
	AP1G1	SORT1
	CTTN	MYL9
	ADCY3	CCR3
	CCL5	NFKBIA
	CDC23	SOCS3
	CRK	SORT1
	PIP4K2C	SSH1
	FLT3LG	TCF7L2
	CXCR3	HRAS
	PIK3CA	TXK
	CAMK2G	GNAI3
	ERBB2	GNA11
	CXCR3	TNFRSF12A
	PDGFC	TNFSF8
	AIM2	ZBP1
Virus	CDK4	SPTAN1
	KRAS	YWHAE
	SERPING1	THBD
	CTBP2	KRAS
	CDK4	PIK3R1
	ARSA	NPC1
	AP3S1	CTSD
	CD1A	CD1C
	ALDH2	LAP3
	RPL27	RPS9
	CAPN1	GSK3B
	RPL35	RPS24
	TPM4	UQCRB
	CTSD	MCOLN1
	CTBP2	NOTCH2
	CAPN1	PPP3CB
	FLNB	TNC
	FCGR2B	KRAS
	PDE4D	PRIM1
	CCNE1	MITF
	HERC2	UBE2C
	PDGFD	TNC
	ELOB	UBE2L6
	CCNE2	CDC25C
Noninfected	OPRL1	S1PR5
	EIF4E2	FOXO1
	CD37	IL7R
	LDLR	RAB11FIP3
	CTSD	MCOLN1
	POLR2F	UPP1
	MAP3K5	RPS6KA5
	POLR3B	TYMS
	HERC2	UBE2C
	CD1C	CD59
	LLGL1	RRAS

## Sheet: Table 2
Gene	The number of occurrences
PPP3CC	2
UQCRB	2
CAMK2G	2
SORT1	3
TCF7L2	2
CXCR3	2
CDK4	2
KRAS	3
CTBP2	2
CTSD	3
CD1C	2
CAPN1	2
MCOLN1	2
TNC	2
HERC2	2
UBE2C	2
